# Supplementary material for: Egg Consumption and Mortality: A Prospective Cohort Study of Australian Community-Dwelling Older Adults
Source: Nutrients. 2025 Jan 17;17(2):323. doi: 10.3390/nu17020323 (PMC11767731; doi:10.3390/nu17020323)
Supplement: Supplementary file 1 [file nutrients-17-00323-s001.zip]

Archive with 1 entries (1 files):
- nutrients-3395001-supplementary.pdf
